# Supplementary material for: Early Impairment of Paracrine and Phenotypic Features in Resident Cardiac Mesenchymal Stromal Cells after Thoracic Radiotherapy
Source: Int J Mol Sci. 2024 Mar 1;25(5):2873. doi: 10.3390/ijms25052873 (PMC10932029; doi:10.3390/ijms25052873)
Supplement: Supplementary file 1 [file ijms-25-02873-s001.zip]

Archive with 1 entries (1 files):
- ijms-2785718-supplementary.pdf
